# Supplementary material for: Micro-RNAs Are Related to Epicardial Adipose Tissue in Participants With Atrial Fibrillation: Data From the MiRhythm Study
Source: Front Cardiovasc Med. 2019 Aug 14;6:115. doi: 10.3389/fcvm.2019.00115 (PMC6702296; doi:10.3389/fcvm.2019.00115)
Supplement: Supplementary file 1 [file Data_Sheet_1.xlsx]

## Sheet: S1
Supplemental Table 1. miRNA Ct values
MiRNA	N	Mean	Median	Std Dev	Minimum	Maximum
let-7g-5p Pre	91	17.459	17.2755	3.01107	0	31.1854
miR-106b-5p Pre	91	16.1687	15.8059	1.73604	13.6499	22.0124
miR-150-5p Pre	91	17.2312	17.1443	2.91176	0	32.3387
miR-182-5p Pre	91	13.7254	21.1361	12.9116	0	37.3986
miR-196b-5p Pre	91	15.8145	21.8879	13.3925	0	38.9351
miR-31-3p Pre	91	13.8655	0	15.6736	0	38.6441
miR-328-3p Pre	91	15.479	15.6081	0.410846	14.1093	16.1629
miR-922 Pre	91	11.3754	0	16.0866	0	38.8638
miR-1 Pre	91	18.1469	21.7379	10.18	0	38.8408
miR-100-3p Pre	91	17.8361	22.2686	12.677	0	37.5043
miR-100-5p Pre	91	19.0852	18.7782	1.52859	16.2365	23.3058
miR-122-5p Pre	91	15.8377	15.5654	2.27408	10.7624	21.6835
miR-125a-5p Pre	91	17.3303	17.5485	3.64755	0	27.7406
miR-133a-3p Pre	91	15.5346	0	16.1476	0	38.8058
miR-141-3p Pre	91	14.2681	0	15.6355	0	38.023
miR-146a-3p Pre	91	16.5334	22.87	15.207	0	38.7726
miR-146a-5p Pre	91	18.4307	18.3857	2.43211	0	22.8933
miR-148b-3p Pre	91	18.9144	19.3056	3.83224	0	26.4867
miR-148b-5p Pre	91	13.8973	0	15.4971	0	38.8299
miR-155-5p Pre	91	14.3151	23.9011	13.4778	0	34.1847
miR-184 Pre	91	11.9157	0	15.4011	0	38.6624
miR-192-3p Pre	91	12.331	0	15.9201	0	38.8252
miR-199a-5p Pre	91	17.7025	21.6243	10.6024	0	36.9507
miR-199b-5p Pre	91	17.3936	21.4036	10.5152	0	38.1489
miR-19a-3p Pre	91	15.4104	15.2806	1.62397	12.8761	21.8475
miR-19a-5p Pre	91	12.1234	0	15.6245	0	38.6511
miR-208a-3p Pre	91	14.9688	0	16.474	0	38.652
miR-208b-3p Pre	91	13.6502	0	16.0609	0	38.3276
miR-20a-5p Pre	91	15.141	14.9099	1.82343	12.3739	21.4954
miR-21-5p Pre	91	15.0079	14.7062	1.47244	12.7091	20.2423
miR-218-5p Pre	91	13.9504	22.4444	13.9726	0	36.1256
miR-221-3p Pre	91	17.567	17.2224	1.54084	15.4939	24.6273
miR-221-5p Pre	91	12.8812	0	15.2016	0	38.4786
miR-223-3p Pre	91	14.839	14.4906	1.71623	11.9095	20.361
miR-25-3p Pre	91	14.6583	14.426	1.57753	12.3771	21.9255
miR-29a-3p Pre	91	17.9088	17.6689	1.59203	15.2975	23.7328
miR-29b-3p Pre	91	19.6987	19.665	3.27959	0	35.1595
miR-302a-3p Pre	91	12.6938	0	15.6601	0	38.9224
miR-302b-3p Pre	91	12.9358	0	15.9831	0	38.961
miR-30a-3p Pre	91	17.6608	22.368	12.2568	0	38.5549
miR-30c-5p Pre	91	19.4236	19.8177	3.91103	0	29.7638
miR-320a Pre	91	17.7589	17.3998	1.76808	15.3209	27.0373
miR-320b Pre	91	17.7463	17.8097	0.657422	15.438	19.0398
miR-342-3p Pre	91	18.9688	18.8289	1.11116	17.0414	22.2655
miR-367-3p Pre	91	11.5513	0	15.5718	0	38.1131
miR-374a-5p Pre	91	20.4474	21.0217	7.04737	0	37.3637
miR-375 Pre	91	21.1607	21.0566	2.59561	0	25.5909
miR-409-3p Pre	91	15.5915	22.336	13.0101	0	38.6133
miR-410-3p Pre	91	20.6467	20.7374	3.68301	0	35.543
miR-411-3p Pre	91	14.6298	0	16.4311	0	38.9911
miR-421 Pre	91	15.5179	15.6454	0.679001	13.5907	17.9329
miR-483-5p Pre	91	15.4721	21.7804	13.9263	0	38.1136
miR-491-3p Pre	91	13.6982	0	15.7389	0	37.5939
miR-510-5p Pre	91	14.0302	0	15.7538	0	38.7508
miR-525-3p Pre	91	10.9915	0	15.6089	0	38.7646
miR-525-5p Pre	91	16.7737	21.8543	12.813	0	37.9873
miR-539-5p Pre	91	12.6788	0	15.1963	0	38.734
miR-576-3p Pre	91	13.8528	0	15.1629	0	38.1763
miR-576-5p Pre	91	17.8032	21.5342	9.91485	0	38.4071
miR-589-3p Pre	91	14.9878	22.5319	14.456	0	38.1602
miR-589-5p Pre	91	10.5856	0	15.0101	0	37.8176
miR-590-3p Pre	91	13.3756	0	15.4215	0	38.9859
miR-590-5p Pre	91	17.7065	21.2247	9.10198	0	33.1933
miR-598-3p Pre	91	14.8532	22.1714	12.8702	0	37.7202
miR-601 Pre	91	15.8015	22.1221	13.7975	0	38.1244
miR-7-5p Pre	91	19.3975	19.8671	4.72717	0	36.3585
miR-92a-3p Pre	91	13.7955	13.6046	1.56675	11.1584	18.9746
miR-941 Pre	91	15.2013	21.7734	13.8751	0	38.6497
miR-99b-3p Pre	91	21.6861	22.876	7.81609	0	35.0366
miR-99b-5p Pre	91	18.6943	20.7734	8.63799	0	35.4527
miR-411-5p Pre	91	19.9665	21.5579	6.46731	0	32.2803
miR-499a-5p Pre	91	15.3847	22.0917	13.7528	0	38.7634
miR-30a-5p Pre	91	17.2742	17.0572	1.59362	14.3995	22.3044
miR-10b-5p Pre	91	19.0182	20.2951	6.84555	0	38.2735
miR-26a-5p Pre	91	17.591	17.3134	2.34654	14.632	31.0467
miR-24-3p Pre	91	17.5472	17.1389	2.06098	14.43	28.8828
miR-125b-5p Pre	91	18.2771	17.9204	2.8671	0	29.939
miR-126-3p Pre	91	15.7864	15.4936	1.79859	13.2158	21.8574
miR-144-3p Pre	91	17.9615	18.0144	3.26109	0	27.0667
miR-451a Pre	91	9.83865	9.60332	1.73628	7.06002	15.1963
let-7b-5p Pre	91	15.1664	14.7902	1.85161	12.4687	22.0786
let-7f-5p Pre	91	18.3241	17.9618	3.06008	0	31.6786
let-7c-5p Pre	91	16.7504	16.2459	1.88191	13.9981	24.9069
miR-206 Pre	91	18.9655	22.0467	11.4843	0	36.224
miR-146b-5p Pre	91	20.9201	20.6255	3.15963	0	34.5224
miR-133b Pre	91	11.8526	0	14.8471	0	38.3486

## Sheet: S2
Supplementary Table 2. Pathways Implicated by Predicted Targets of 155-5p and 302a-3p
Ingenuity Canonical Pathways	-log(p-value)	Ratio	Genes
ERK5 Signaling	8.5	0.304	RAP1B,IL6ST,RPS6KB1,LIF,YWHAE,MEF2A,YWHAZ,RPS6KA3,RPS6KA5,KRAS,CREB5,FOS,RPS6KA6,GAB1,FOXO3,MEF2C,GNA13,RPS6KA1,ELK4,EGFR,MAP3K2
Molecular Mechanisms of Cancer	5.79	0.135	JAK1,FZD3,SUV39H1,TAB2,KRAS,RBL1,TGFBR2,SUFU,MAP3K7,GNA13,SMAD1,RALGDS,E2F2,SMAD2,CDK6,ARHGEF17,APC,PIK3R3,CBL,CCND2,GAB1,RND3,FZD6,MAPK10,PAK5,ARHGEF18,ARHGEF10,CDK2,RAP1B,RELA,TCF4,PIK3CA,CRK,HIF1A,SMAD5,FANCD2,SOS1,PRKAR1B,E2F5,ARHGEF3,GNAS,WNT9B,RHOC,APAF1,MAPK9,MDM2,XIAP,FOS,PRKCI,E2F7,PAK2,ADCY1,WNT5A
NGF Signaling	4.95	0.184	RAP1B,RPS6KB1,RELA,MAP3K14,PIK3CA,MAP3K1,RPS6KA3,MAPK9,IKBKE,CRK,RPS6KA5,KRAS,CREB5,PIK3R3,ROCK2,MAP3K10,RPS6KA6,GAB1,SOS1,MAP3K7,MAPK10,RPS6KA1,MAP3K2
Adipogenesis pathway	4.93	0.179	RPS6KB1,HDAC9,ARNTL,HDAC4,FZD3,TXNIP,SAP30L,NR2F2,RBBP7,CEBPB,HIF1A,SMAD5,KAT2B,LPIN1,KAT6A,CLOCK,FZD6,GTF2H5,KLF3,SOX9,RPS6KA1,SMAD1,KAT2A,WNT5A
Colorectal Cancer Metastasis Signaling	4.59	0.141	IL6ST,RAP1B,RELA,PIK3CA,TCF4,JAK1,FZD3,MMP16,GNB5,KRAS,MLH1,MMP24,TGFBR2,VEGFA,SOS1,PRKAR1B,GNG12,RALGDS,EGFR,SMAD2,GNAS,WNT9B,RHOC,IL6R,MAPK9,APC,PIK3R3,FOS,GAB1,RND3,ADCY1,TLR6,MAPK10,FZD6,TCF7L2,WNT5A
IL-8 Signaling	4.26	0.147	RAP1B,RELA,PIK3CA,NAPEPLD,GNB5,KRAS,ITGB3,RAB11FIP2,VEGFA,ROCK2,CYBB,CXCL1,GNA13,GNG12,EGFR,RPS6KB1,GNAS,RHOC,MAPK9,IKBKE,PIK3R3,FOS,ARRB2,CCND2,PRKCI,RND3,GAB1,PAK2,MAPK10,IRAK4
Chronic Myeloid Leukemia Signaling	4.14	0.177	RAP1B,HDAC9,RELA,PIK3CA,RBL2,HDAC4,SUV39H1,CDK6,IKBKE,CRK,MDM2,KRAS,RBL1,PIK3R3,TGFBR2,GAB1,E2F7,SOS1,E2F5,E2F2
Melanocyte Development and Pigmentation Signaling	4.1	0.181	RAP1B,RPS6KB1,PIK3CA,GNAS,MITF,SOX10,RPS6KA3,CRK,RPS6KA5,KRAS,CREB5,PIK3R3,TYRP1,RPS6KA6,GAB1,SOS1,ADCY1,PRKAR1B,RPS6KA1
Aryl Hydrocarbon Receptor Signaling	4.04	0.162	TRIP11,RELA,RBL2,TP73,GSTM3,CDK6,APAF1,MDM2,RBL1,NCOA3,SMARCA4,AHRR,TGM2,FOS,NCOA7,CCND2,SP1,ALDH1L2,NFIA,NFIB,ESR1,CDK2,AHR
Cardiac Hypertrophy Signaling	3.96	0.136	RAP1B,PIK3CA,GNB5,KRAS,ROCK2,TGFBR2,MAP3K10,CACNA1E,ADRB1,PPP3R1,SOS1,MAP3K7,PRKAR1B,GNA13,PLCL1,GNG12,MAP3K2,MAP3K14,RPS6KB1,GNAS,RHOC,MAP3K1,IL6R,MEF2A,MAPK9,CACNA1C,PIK3R3,GAB1,RND3,ADCY1,MAPK10,MEF2C,RPS6KA1
Pancreatic Adenocarcinoma Signaling	3.67	0.164	RELA,SMAD2,PIK3CA,NAPEPLD,JAK1,SUV39H1,MAPK9,MDM2,KRAS,TGFBR2,VEGFA,PIK3R3,GAB1,E2F7,E2F5,MAPK10,CDK2,RALGDS,E2F2,EGFR
RANK Signaling in Osteoclasts	3.66	0.173	RELA,MAP3K14,PIK3CA,MITF,MAP3K1,TAB2,MAPK9,IKBKE,XIAP,PIK3R3,FOS,MAP3K10,CBL,GAB1,PPP3R1,MAP3K7,MAPK10,MAP3K2
Signaling by Rho Family GTPases	3.63	0.131	RELA,PIK3CA,PIKFYVE,GNB5,MYLK,ROCK2,MAP3K10,PPP1R12B,CFL2,CYBB,ARPC3,ARHGEF3,GNA13,ACTA1,GNG12,GNAS,RHOC,RDX,CDH6,MAPK9,CDC42EP4,ARHGEF17,PIK3R3,FOS,PRKCI,GAB1,RND3,MAP3K20,PAK2,MAPK10,PAK5,ARHGEF18,ARHGEF10
Apelin Endothelial Signaling Pathway	3.43	0.157	RAP1B,RPS6KB1,RELA,PIK3CA,HDAC4,GNAS,MEF2A,MAPK9,KRAS,HIF1A,PIK3R3,FOS,PRKCI,GAB1,SP1,ADCY1,PRKAA1,MAPK10,MEF2C,GNA13
IL-1 Signaling	3.4	0.176	MAP3K14,RELA,GNAS,TAB2,MAP3K1,GNB5,MAPK9,IKBKE,FOS,ADCY1,MAPK10,PRKAR1B,MAP3K7,GNA13,IRAK4,GNG12
Phospholipase C Signaling	3.22	0.127	PEBP1,RAP1B,RELA,NAPEPLD,RPS6KA3,GNB5,KRAS,TGM2,PPP1R12B,AHNAK,PPP3R1,SOS1,GNA13,ARHGEF3,GNG12,RALGDS,ITK,HDAC9,HDAC4,GNAS,RHOC,MEF2A,PLA2G3,ARHGEF17,CREB5,PRKCI,RND3,ADCY1,MEF2C,ARHGEF18,ARHGEF10
STAT3 Pathway	3.21	0.152	RAP1B,IL6ST,SOCS1,PTPN2,SOCS6,IL6R,MAPK9,KRAS,IL18R1,TGFBR2,VEGFA,CSF2RB,MAP3K10,IL17RB,MAP3K20,MAPK10,IFNLR1,IL22RA2,SOCS5,EGFR
UVA-Induced MAPK Signaling	3.21	0.159	RAP1B,RPS6KB1,PIK3CA,RPS6KA3,MAPK9,PARP8,TNKS2,RPS6KA5,KRAS,PIK3R3,FOS,RPS6KA6,GAB1,TIPARP,MAPK10,RPS6KA1,PLCL1,EGFR
IGF-1 Signaling	3.21	0.159	RAP1B,RPS6KB1,SOCS1,PIK3CA,JAK1,YWHAE,SOCS6,YWHAZ,KRAS,GRB10,PIK3R3,FOS,PRKCI,GAB1,SOS1,FOXO3,PRKAR1B,SOCS5
Mouse Embryonic Stem Cell Pluripotency	3.16	0.158	RAP1B,IL6ST,PIK3CA,TCF4,LIF,JAK1,FZD3,KRAS,SMAD5,XIAP,APC,PIK3R3,GAB1,SOS1,MAP3K7,FZD6,SMAD1,TCF7L2
Relaxin Signaling	3.15	0.141	RAP1B,RELA,PIK3CA,NAPEPLD,GNAS,GDPD1,GUCY1A1,PDE3A,PDE12,GNB5,PIK3R3,PDE8A,VEGFA,FOS,GAB1,RXFP1,ADCY1,GUCY1A2,PRKAR1B,SMARCC2,PDE4D,GNA13,GNG12
CD27 Signaling in Lymphocytes	3.12	0.208	FOS,MAP3K14,MAP3K10,RELA,MAP3K1,MAP3K7,APAF1,MAPK10,MAPK9,IKBKE,MAP3K2
Role of NFAT in Cardiac Hypertrophy	3.12	0.128	IL6ST,RAP1B,PIK3CA,LIF,GNB5,KRAS,TGFBR2,CACNA1E,PPP3R1,SOS1,MAP3K7,PRKAR1B,PLCL1,GNG12,HDAC9,AKAP5,HDAC4,GNAS,MAP3K1,MEF2A,CACNA1C,MAPK9,PIK3R3,PRKCI,GAB1,ADCY1,CACNA2D1,MAPK10,MEF2C
Human Embryonic Stem Cell Pluripotency	3.08	0.145	SMAD2,PIK3CA,TCF4,GNAS,WNT9B,BDNF,FZD3,ACVR1,SMAD5,LEFTY2,APC,PIK3R3,TGFBR2,ZIC3,GAB1,LEFTY1,FZD6,S1PR1,SMAD1,TCF7L2,WNT5A
